# Supplementary material for: Aerosol-Mediated Spread of Antibiotic Resistance Genes: Biomonitoring Indoor and Outdoor Environments
Source: Int J Environ Res Public Health. 2024 Jul 27;21(8):983. doi: 10.3390/ijerph21080983 (PMC11353316; doi:10.3390/ijerph21080983)
Supplement: Supplementary file 1 [file ijerph-21-00983-s001.zip]

Archive with 1 entries (1 files):
- ijerph-3107139-supplementary.pdf
